# Supplementary material for: Complex Size and Surface Charge Determine Nucleic Acid Transfer by Fusogenic Liposomes
Source: Int J Mol Sci. 2020 Mar 24;21(6):2244. doi: 10.3390/ijms21062244 (PMC7139958; doi:10.3390/ijms21062244)
Supplement: Supplementary file 1 [file ijms-21-02244-s001.zip]

Archive with 3 entries (2 files):
- ijms-707684 supplementary-final/
- ijms-707684 supplementary-final/suppl.movieM1.avi
- ijms-707684 supplementary-final/Supplementary Material.docx
